# Supplementary material for: ﻿First discovery of troglobitic Paederinae (Coleoptera, Staphylinidae) from China
Source: Zookeys. 2024 Oct 18;1216:27–42. doi: 10.3897/zookeys.1216.132155 (PMC11512115; doi:10.3897/zookeys.1216.132155)
Supplement: XML Treatment for Domene lizeyui [file zookeys.1216.132155-treatment1.xml]

<!DOCTYPE tp:taxon-treatment
  PUBLIC "-//TaxonX//DTD Taxonomic Treatment Publishing DTD v0 20100105//EN" "tax-treatment-NSO.dtd">
<tp:taxon-treatment xmlns:tp="http://www.plazi.org/taxpub"><tp:treatment-meta><kwd-group><label>Taxon classification</label><kwd>
              <named-content content-type="kingdom">Animalia</named-content>
            </kwd><kwd>
              <named-content content-type="order">Coleoptera</named-content>
            </kwd><kwd>
              <named-content content-type="family">Staphylinidae</named-content>
            </kwd></kwd-group><mixed-citation publication-type="journal"><person-group><name><surname>Wang</surname><given-names>Cheng-Bin</given-names></name><name><surname>He</surname><given-names>Li</given-names></name></person-group><article-title>﻿First discovery of troglobitic <tp:taxon-name><tp:taxon-name-part taxon-name-part-type="subfamily">Paederinae</tp:taxon-name-part></tp:taxon-name> (<tp:taxon-name><tp:taxon-name-part taxon-name-part-type="order">Coleoptera</tp:taxon-name-part></tp:taxon-name>, <tp:taxon-name><tp:taxon-name-part taxon-name-part-type="family">Staphylinidae</tp:taxon-name-part></tp:taxon-name>) from China</article-title><source>Zookeys</source><day>18</day><month>10</month><year>2024</year><volume>1216</volume><fpage>27</fpage><lpage>42</lpage><pub-id pub-id-type="doi">10.3897/zookeys.1216.132155</pub-id></mixed-citation></tp:treatment-meta><tp:nomenclature><label>﻿</label><tp:taxon-name>
            <object-id xmlns:xlink="http://www.w3.org/1999/xlink" content-type="arpha" xlink:type="simple">22CBD7DF-B12D-541F-87D7-D526C5C91FBC</object-id>
            <tp:taxon-name-part taxon-name-part-type="genus" reg="Domene">Domene</tp:taxon-name-part>
            <tp:taxon-name-part taxon-name-part-type="species" reg="lizeyui">lizeyui</tp:taxon-name-part>
            <object-id xmlns:xlink="http://www.w3.org/1999/xlink" content-type="zoobank" xlink:type="simple">https://zoobank.org/0E20A8F4-460E-4C7B-9AAA-06C071B41AF3</object-id>
          </tp:taxon-name><tp:taxon-authority>Wang &amp; He</tp:taxon-authority><tp:taxon-status xmlns:xlink="http://www.w3.org/1999/xlink" xlink:type="simple">sp. nov.</tp:taxon-status><xref ref-type="fig" rid="F1">Figs 1</xref><xref ref-type="fig" rid="F2">, 2</xref><xref ref-type="fig" rid="F3">, 3</xref><xref ref-type="fig" rid="F4">, 4</xref><xref ref-type="fig" rid="F5">, 5</xref><xref ref-type="fig" rid="F7">, 7</xref></tp:nomenclature><tp:treatment-sec sec-type="type material" id="SECID0EXOAC"><title>Type material.</title><p><bold><italic>Holotype</italic></bold>: • ♂, China, Sichuan, Leshan City, Hulu Town, Shiqianggou, Taojindong [=Taojin Cave] [四川省乐山市沙湾区葫芦镇石墙沟淘金洞], <named-content xmlns:xlink="http://www.w3.org/1999/xlink" content-type="dwc:verbatimCoordinates" xlink:type="simple"><named-content content-type="geo-json" specific-use="{&#34;type&#34;:&#34;Point&#34;,&#34;coordinates&#34;:[103.637000,29.296500]}" id="NCID0EFPAC" xlink:type="simple">29.2965°N, 103.6370°E</named-content></named-content>, alt. 513 m, 28.V.2023, Li He &amp; Ze-Yu Li legg. (<abbrev xmlns:xlink="http://www.w3.org/1999/xlink" xlink:title="Invertebrate Collection of Mianyang Normal University" id="ABBRID0EKPAC" xlink:type="simple">MYNU</abbrev>). <bold><italic>Paratype</italic></bold>: • 3♂♂4♀♀. 3♀♀, same data as holotype (1♀ each in <abbrev xmlns:xlink="http://www.w3.org/1999/xlink" xlink:title="collection of Li He" id="ABBRID0ERPAC" xlink:type="simple">CLHC</abbrev>, <abbrev xmlns:xlink="http://www.w3.org/1999/xlink" xlink:title="Invertebrate Collection of Mianyang Normal University" id="ABBRID0EVPAC" xlink:type="simple">MYNU</abbrev> and <abbrev xmlns:xlink="http://www.w3.org/1999/xlink" xlink:title="Insect Collection of Shanghai Normal University" id="ABBRID0EZPAC" xlink:type="simple">SNUC</abbrev>); • 3♂♂1♀, same data as holotype except 16.VI.2024, Yuan Li &amp; Ze-Yu Li legg. (1♂ each in <abbrev xmlns:xlink="http://www.w3.org/1999/xlink" xlink:title="collection of Chao Zhou" id="ABBRID0E4PAC" xlink:type="simple">CCZC</abbrev>, <abbrev xmlns:xlink="http://www.w3.org/1999/xlink" xlink:title="collection of Yuan Li" id="ABBRID0ECAAE" xlink:type="simple">CYLD</abbrev> and <abbrev xmlns:xlink="http://www.w3.org/1999/xlink" xlink:title="collection of Ze-Yu Li" id="ABBRID0EGAAE" xlink:type="simple">CZYL</abbrev>, 1♀ in <abbrev xmlns:xlink="http://www.w3.org/1999/xlink" xlink:title="collection of Zhen Wang" id="ABBRID0EKAAE" xlink:type="simple">CZWC</abbrev>).</p></tp:treatment-sec><tp:treatment-sec sec-type="etymology" id="SECID0EOAAE"><title>Etymology.</title><p>The specific epithet is gratefully dedicated to one of the collectors of the type specimens, Mr Ze-Yu Li (Panzhihua, China), an enthusiastic amateur entomologist. The name is a noun in the genitive case.</p></tp:treatment-sec><tp:treatment-sec sec-type="description" id="SECID0ETAAE"><title>Description.</title><p><bold>Male holotype. <italic>Measurements</italic>.</bold> Body 8.5 mm long, widest at posterior angles of sternite V, 5.1 times as long as wide. Lengths of body parts: forebody 5.5 mm, head 2.0 mm, eye 0.1 mm, antenna 6.3 mm, pronotum 1.6 mm, elytra 1.2 mm, abdomen 3.0 mm; widths: head 1.4 mm, pronotum 1.0 mm, elytra 1.0 mm, abdomen 1.7 mm.</p><p><bold><italic>Habitus</italic></bold> (Fig. <xref ref-type="fig" rid="F1">1A, B</xref>). Body slender, with rather long and slender appendages, matt. Body almost entirely reddish brown; head with paired blackish paramedian spots at eye level; appendages with distal parts lighter in various degree. Body predominantly covered with short, recumbent, yellowish-brown pubescence.</p><fig id="F1" position="float" orientation="portrait"><object-id xmlns:xlink="http://www.w3.org/1999/xlink" content-type="doi" xlink:type="simple">10.3897/zookeys.1216.132155.figure1</object-id><object-id xmlns:xlink="http://www.w3.org/1999/xlink" content-type="arpha" xlink:type="simple">EDF5B833-35CC-54D8-9A89-654244C9EC0E</object-id><label>Figure 1.</label><caption><p>Habitus of <italic><tp:taxon-name><tp:taxon-name-part taxon-name-part-type="genus" reg="Domene">Domene</tp:taxon-name-part><tp:taxon-name-part taxon-name-part-type="species" reg="lizeyui">lizeyui</tp:taxon-name-part></tp:taxon-name></italic> Wang &amp; He, sp. nov. <bold>A, B</bold> ♂, holotype <bold>C, D</bold> ♀, paratype (<bold>A, C</bold> dorsal views <bold>B, D</bold> ventral views).</p></caption><graphic xmlns:xlink="http://www.w3.org/1999/xlink" xlink:href="zookeys-1216-027_article-132155__-g001.jpg" position="float" orientation="portrait" xlink:type="simple" id="oo_1156224.jpg"><uri content-type="original_file" xlink:type="simple">https://binary.pensoft.net/fig/1156224</uri></graphic></fig><p><bold><italic>Head</italic></bold> (Fig. <xref ref-type="fig" rid="F2">2B–D</xref>) oval, weakly convex dorsally, 1.4 times as long as wide, 1.4 times as wide as pronotum. Clypeus transverse, rather slightly emarginate at anterior margin; surface impunctate in anterior part. Fronto-clypeal suture absent. Frons distinctly concave. Antennal tubercles prominent, impunctate in apical parts. Surface irregularly, densely covered with fine punctures, attenuating posteriorly; interstices wider than diameter of punctures, lacking microsculpture. Eyes (Fig. <xref ref-type="fig" rid="F2">2E</xref>) extremely reduced, 0.06 times as long as postocular region in lateral view, lacking pigmentation, ommatidia unidentifiable. Neck region 3/8 width of head capsule. Gular sutures fused into longitudinally straight line, except at both ends.</p><fig id="F2" position="float" orientation="portrait"><object-id xmlns:xlink="http://www.w3.org/1999/xlink" content-type="doi" xlink:type="simple">10.3897/zookeys.1216.132155.figure2</object-id><object-id xmlns:xlink="http://www.w3.org/1999/xlink" content-type="arpha" xlink:type="simple">501EC8DE-4DA0-5FA1-BD5F-876EC1034D68</object-id><label>Figure 2.</label><caption><p><italic><tp:taxon-name><tp:taxon-name-part taxon-name-part-type="genus" reg="Domene">Domene</tp:taxon-name-part><tp:taxon-name-part taxon-name-part-type="species" reg="lizeyui">lizeyui</tp:taxon-name-part></tp:taxon-name></italic> Wang &amp; He, sp. nov., holotype, ♂ <bold>A</bold> left antenna <bold>B</bold> head and pronotum <bold>C, D</bold> head <bold>E</bold> left eye <bold>F</bold> elytra (<bold>A, B, F</bold> dorsal views <bold>C</bold> ventral view <bold>D, E</bold> lateral views). Scale bars: 1 mm (<bold>A–D, F</bold>); 0.2 mm (<bold>E</bold>).</p></caption><graphic xmlns:xlink="http://www.w3.org/1999/xlink" xlink:href="zookeys-1216-027_article-132155__-g002.jpg" position="float" orientation="portrait" xlink:type="simple" id="oo_1156225.jpg"><uri content-type="original_file" xlink:type="simple">https://binary.pensoft.net/fig/1156225</uri></graphic></fig><p><bold><italic>Mouthparts</italic></bold> (Fig. <xref ref-type="fig" rid="F2">2B–D</xref>). Labrum transverse, deeply emarginate in middle of anterior margin and with paired subtriangular paramedian teeth. Mandibles sickle-shaped, large and strong, constantly curved and gradually tapered towards acute apices; left mandible with four inner teeth while right one with five. Maxillary palpi with four palpomeres, long and slender, with terminal palpomere rather thin and slender. Labial palpi with three palpomeres, slender, with terminal palpomere rather thin and slenderly coniform.</p><p><bold><italic>Antennae</italic></bold> (Fig. <xref ref-type="fig" rid="F2">2A</xref>) rather long and slender, 1.1 times as long as forebody and 4.5 times as long as head width. Antennomeres with length ratio from scape to antennomere 11 as follows: 2.5: 1.0: 1.9: 1.5: 1.4: 1.5: 1.5: 1.3: 1.2: 1.1: 1.0: 1.0. All antennomeres considerably longer than wide; scape longest, much thicker than other antennomeres; pedicel shortest; antennomere 3 second longest, 1.3 times as long as antennomere 4; antennomere 11 spindle-shaped, 3.2 times as long as wide.</p><p><bold><italic>Pronotum</italic></bold> (Fig. <xref ref-type="fig" rid="F2">2B</xref>) slenderly oblong, distinctly constricted anteriorly, weakly convex dorsally, 1.6 times as long as wide, widest around middle. Anterior margin rather narrow and arcuate; lateral margins from middle gradually narrowed posteriorly and distinctly so anteriorly; posterior angles roundly obtuse; posterior margin weakly emarginate. Dorsum with punctures similar to that of head but slightly finer; interstices without microsculpture; posterior half of median portion with shallow and impunctate sulcus.</p><p><bold><italic>Scutellar shield</italic></bold> (Fig. <xref ref-type="fig" rid="F2">2F</xref>) linguiform, rounded at apex. Surface with punctures coarser than that of head; interstices microreticulate.</p><p><bold><italic>Elytra</italic></bold> (Fig. <xref ref-type="fig" rid="F2">2F</xref>) long subtrapezoidal, 1.3 times as long as wide, widest at apicolateral angles, nearly as wide as and 0.8 times as long as pronotum, with apical parts distinctly apart. Lateral margins gradually divergent from humeri to apicolateral angles, then obliquely convergent to roundly obtuse apices. Dorsum slightly impressed on either side of scutellar shield and in middle portion, with punctures coarser than that of head; interstices microreticulate. Wings completely reduced.</p><p><bold><italic>Legs</italic></bold> rather long and slender. Coxae elongate. Femora slender, wider but shorter than tibiae. Tibiae thin, straight, each with two substraight and rather thin spurs at apex. Protarsi faintly widened; meso- and metatarsi slender; protarsi simple, not dilated; metatarsomeres 1–5 with length ratio as follows: 1.6: 1.7: 1.2: 1.0: 2.8. Claws rather thin, simply curved.</p><p><bold><italic>Abdomen</italic></bold> somewhat flattened dorsally, 1.8 times as long as wide, about half length of forebody, 1.7 times as wide as elytra, widest at posterior angles of sternite V. Tergites and sternites densely covered with fine punctures; interstices microreticulated. Tergites III–VII anteriorly with paired, ill-delimited, shallow impressions; sternites III–VII without modified setae. Tergite VII and sternite VII both unmodified, rather slightly emarginate at posterior margins.</p><p><bold><italic>Male Terminalia and genitalia</italic></bold>. Tergite VIII (Fig. <xref ref-type="fig" rid="F3">3A</xref>) subtrapezoidal, without modified setae, simply curved at posterior margin; sternite VIII (Fig. <xref ref-type="fig" rid="F3">3B</xref>) without modified setae, deeply and subtriangularly excised at posterior margin. Tergite IX (Fig. <xref ref-type="fig" rid="F3">3C–E</xref>) unmodified; sternite IX (Fig. <xref ref-type="fig" rid="F3">3F</xref>) asymmetrical, longer than wide, and distinctly, roundly emarginate at posterior margin. Tergite X (Fig. <xref ref-type="fig" rid="F3">3G</xref>) shortly oblong, rounded at posterior margin. Aedeagus (Fig. <xref ref-type="fig" rid="F5">5A–E</xref>) large and symmetrical in ventral view, 1.0 mm long; posterior margin of ventral wall deeply and subtriangularly excised; ventral process absent.</p><fig id="F3" position="float" orientation="portrait"><object-id xmlns:xlink="http://www.w3.org/1999/xlink" content-type="doi" xlink:type="simple">10.3897/zookeys.1216.132155.figure3</object-id><object-id xmlns:xlink="http://www.w3.org/1999/xlink" content-type="arpha" xlink:type="simple">89167E04-5387-5972-BB73-85B730DDFEE5</object-id><label>Figure 3.</label><caption><p><italic><tp:taxon-name><tp:taxon-name-part taxon-name-part-type="genus" reg="Domene">Domene</tp:taxon-name-part><tp:taxon-name-part taxon-name-part-type="species" reg="lizeyui">lizeyui</tp:taxon-name-part></tp:taxon-name></italic> Wang &amp; He, sp. nov., holotype, ♂ <bold>A</bold> tergite VIII <bold>B</bold> sternite VIII <bold>C–E</bold> tergite IX <bold>F</bold> sternite IX <bold>G</bold> tergite X (<bold>A, C, G</bold> dorsal views <bold>B, E, F</bold> ventral views <bold>D</bold> lateral view).</p></caption><graphic xmlns:xlink="http://www.w3.org/1999/xlink" xlink:href="zookeys-1216-027_article-132155__-g003.jpg" position="float" orientation="portrait" xlink:type="simple" id="oo_1156226.jpg"><uri content-type="original_file" xlink:type="simple">https://binary.pensoft.net/fig/1156226</uri></graphic></fig><p><bold>Male paratypes.</bold> Body 8.2–8.6 mm long. Three male types without evident variations to the holotype.</p><p><bold>Female paratypes.</bold> Body 8.9–9.2 mm long, similar to male in general appearance (Fig. <xref ref-type="fig" rid="F1">1C, D</xref>), but can be differentiated by the following characters: body generally larger; abdomen slightly slenderer, 1.9 times as long as wide; sternite VII with paired strong predistal setae; and the combination of following characters in terminalia and genitalia.</p><p><bold><italic>Female terminalia and genitalia</italic>.</bold> Tergite VIII (Fig. <xref ref-type="fig" rid="F4">4A</xref>) subtrapezoidal, lacking modified setae, simply curved at posterior margin; sternite VIII (Fig. <xref ref-type="fig" rid="F4">4B</xref>) with paired strong predistal setae, truncated at posterior margin. Tergite IX (Fig. <xref ref-type="fig" rid="F4">4C–E</xref>) unmodified; sternite IX (Fig. <xref ref-type="fig" rid="F4">4F</xref>) bilobate, both slender, each with four strong predistal setae. Tergite X (Fig. <xref ref-type="fig" rid="F4">4G</xref>) shortly oblong, rounded at posterior margin.</p><fig id="F4" position="float" orientation="portrait"><object-id xmlns:xlink="http://www.w3.org/1999/xlink" content-type="doi" xlink:type="simple">10.3897/zookeys.1216.132155.figure4</object-id><object-id xmlns:xlink="http://www.w3.org/1999/xlink" content-type="arpha" xlink:type="simple">14B87846-5DCF-512C-9167-FF670295C4E9</object-id><label>Figure 4.</label><caption><p><italic><tp:taxon-name><tp:taxon-name-part taxon-name-part-type="genus" reg="Domene">Domene</tp:taxon-name-part><tp:taxon-name-part taxon-name-part-type="species" reg="lizeyui">lizeyui</tp:taxon-name-part></tp:taxon-name></italic> Wang &amp; He, sp. nov., paratype, ♀ <bold>A</bold> tergite VIII <bold>B</bold> sternite VIII <bold>C–E</bold> tergite IX <bold>F</bold> sternite IX <bold>G</bold> tergite X (<bold>A, C, G</bold> dorsal views <bold>B, E, F</bold> ventral views <bold>D</bold> lateral view).</p></caption><graphic xmlns:xlink="http://www.w3.org/1999/xlink" xlink:href="zookeys-1216-027_article-132155__-g004.jpg" position="float" orientation="portrait" xlink:type="simple" id="oo_1156227.jpg"><uri content-type="original_file" xlink:type="simple">https://binary.pensoft.net/fig/1156227</uri></graphic></fig><fig id="F5" position="float" orientation="portrait"><object-id xmlns:xlink="http://www.w3.org/1999/xlink" content-type="doi" xlink:type="simple">10.3897/zookeys.1216.132155.figure5</object-id><object-id xmlns:xlink="http://www.w3.org/1999/xlink" content-type="arpha" xlink:type="simple">D64328C5-1818-5C70-A0C6-C7B2824953A3</object-id><label>Figure 5.</label><caption><p>Aedeagus of <italic><tp:taxon-name><tp:taxon-name-part taxon-name-part-type="genus" reg="Domene">Domene</tp:taxon-name-part><tp:taxon-name-part taxon-name-part-type="species" reg="lizeyui">lizeyui</tp:taxon-name-part></tp:taxon-name></italic> Wang &amp; He, sp. nov., holotype <bold>A</bold> ventral view <bold>B</bold> ventrolateral view <bold>C</bold> lateral view <bold>D</bold> dorsolateral view <bold>E</bold> dorsal view.</p></caption><graphic xmlns:xlink="http://www.w3.org/1999/xlink" xlink:href="zookeys-1216-027_article-132155__-g005.jpg" position="float" orientation="portrait" xlink:type="simple" id="oo_1156228.jpg"><uri content-type="original_file" xlink:type="simple">https://binary.pensoft.net/fig/1156228</uri></graphic></fig></tp:treatment-sec><tp:treatment-sec sec-type="habitat" id="SECID0EBMAE"><title>Habitat.</title><p>The dolomite cave, Taojindong, is a shaft-type cave with a broad entrance located next to a backroad of Shiqianggou (Fig. <xref ref-type="fig" rid="F6">6A</xref>). Investigators can only descend into the cave by the single-rope technique (SRT) (Fig. <xref ref-type="fig" rid="F6">6B</xref>). During the rainy season, the water level in the cave rises, making access impossible; at other times, the cave is wet and the tunnel is spacious.</p><fig id="F6" position="float" orientation="portrait"><object-id xmlns:xlink="http://www.w3.org/1999/xlink" content-type="doi" xlink:type="simple">10.3897/zookeys.1216.132155.figure6</object-id><object-id xmlns:xlink="http://www.w3.org/1999/xlink" content-type="arpha" xlink:type="simple">13959AA0-3188-57EE-B2F2-53B885222F88</object-id><label>Figure 6.</label><caption><p>Taojindong [= Taojin Cave], the type locality of <italic><tp:taxon-name><tp:taxon-name-part taxon-name-part-type="genus" reg="Domene">Domene</tp:taxon-name-part><tp:taxon-name-part taxon-name-part-type="species" reg="lizeyui">lizeyui</tp:taxon-name-part></tp:taxon-name></italic> Wang &amp; He, sp. nov. and some sympatric cave animals <bold>A</bold> environs of the cave (entrance shown by arrowhead) <bold>B</bold> Li He descending into the cave by using SRT <bold>C</bold> Ze-Yu Li collecting <bold>D</bold><italic><tp:taxon-name><tp:taxon-name-part taxon-name-part-type="genus" reg="Claea">Claea</tp:taxon-name-part></tp:taxon-name></italic> sp. (<tp:taxon-name><tp:taxon-name-part taxon-name-part-type="order">Cypriniformes</tp:taxon-name-part></tp:taxon-name>, <tp:taxon-name><tp:taxon-name-part taxon-name-part-type="family">Nemacheilidae</tp:taxon-name-part></tp:taxon-name>) <bold>E</bold><italic><tp:taxon-name><tp:taxon-name-part taxon-name-part-type="genus" reg="Jujiroa">Jujiroa</tp:taxon-name-part><tp:taxon-name-part taxon-name-part-type="species" reg="duqianae">duqianae</tp:taxon-name-part></tp:taxon-name></italic> (<tp:taxon-name><tp:taxon-name-part taxon-name-part-type="order">Coleoptera</tp:taxon-name-part></tp:taxon-name>, <tp:taxon-name><tp:taxon-name-part taxon-name-part-type="family">Carabidae</tp:taxon-name-part></tp:taxon-name>) <bold>F</bold><italic><tp:taxon-name><tp:taxon-name-part taxon-name-part-type="genus" reg="Paratachys">Paratachys</tp:taxon-name-part></tp:taxon-name></italic> sp. (<tp:taxon-name><tp:taxon-name-part taxon-name-part-type="order">Coleoptera</tp:taxon-name-part></tp:taxon-name>, <tp:taxon-name><tp:taxon-name-part taxon-name-part-type="family">Carabidae</tp:taxon-name-part></tp:taxon-name>) <bold>G</bold><italic><tp:taxon-name><tp:taxon-name-part taxon-name-part-type="genus" reg="Epanerchodus">Epanerchodus</tp:taxon-name-part></tp:taxon-name></italic> sp. (<tp:taxon-name><tp:taxon-name-part taxon-name-part-type="order">Polydesmida</tp:taxon-name-part></tp:taxon-name>, <tp:taxon-name><tp:taxon-name-part taxon-name-part-type="family">Polydesmidae</tp:taxon-name-part></tp:taxon-name>) <bold>H</bold><italic><tp:taxon-name><tp:taxon-name-part taxon-name-part-type="genus" reg="Chetoneura">Chetoneura</tp:taxon-name-part></tp:taxon-name></italic> sp. (<tp:taxon-name><tp:taxon-name-part taxon-name-part-type="order">Diptera</tp:taxon-name-part></tp:taxon-name>, <tp:taxon-name><tp:taxon-name-part taxon-name-part-type="family">Keroplatidae</tp:taxon-name-part></tp:taxon-name>) (<bold>A</bold> © Xin-Yang Zou <bold>B, D, G, H</bold> © Ze-Yu Li).</p></caption><graphic xmlns:xlink="http://www.w3.org/1999/xlink" xlink:href="zookeys-1216-027_article-132155__-g006.jpg" position="float" orientation="portrait" xlink:type="simple" id="oo_1156229.jpg"><uri content-type="original_file" xlink:type="simple">https://binary.pensoft.net/fig/1156229</uri></graphic></fig><p><italic><tp:taxon-name><tp:taxon-name-part taxon-name-part-type="genus" reg="Domene">Domene</tp:taxon-name-part><tp:taxon-name-part taxon-name-part-type="species" reg="lizeyui">lizeyui</tp:taxon-name-part></tp:taxon-name></italic> Wang &amp; He, sp. nov. lives deep in the dark zone of the cave and was found either under rocks (Fig. <xref ref-type="fig" rid="F6">6C</xref>) or wandering on rock walls (Fig. <xref ref-type="fig" rid="F7">7</xref>; Suppl. material <xref ref-type="supplementary-material" rid="S1">1</xref>). Other troglobites found also inside the same cave were <italic><tp:taxon-name><tp:taxon-name-part taxon-name-part-type="genus" reg="Claea">Claea</tp:taxon-name-part></tp:taxon-name></italic> sp. (<tp:taxon-name><tp:taxon-name-part taxon-name-part-type="order">Cypriniformes</tp:taxon-name-part></tp:taxon-name>, <tp:taxon-name><tp:taxon-name-part taxon-name-part-type="family">Nemacheilidae</tp:taxon-name-part></tp:taxon-name>) (Fig. <xref ref-type="fig" rid="F6">6D</xref>), <italic><tp:taxon-name><tp:taxon-name-part taxon-name-part-type="genus" reg="Jujiroa">Jujiroa</tp:taxon-name-part><tp:taxon-name-part taxon-name-part-type="species" reg="duqianae">duqianae</tp:taxon-name-part></tp:taxon-name></italic> Tian &amp; He, 2023 (<tp:taxon-name><tp:taxon-name-part taxon-name-part-type="order">Coleoptera</tp:taxon-name-part></tp:taxon-name>, <tp:taxon-name><tp:taxon-name-part taxon-name-part-type="family">Carabidae</tp:taxon-name-part></tp:taxon-name>) (Fig. <xref ref-type="fig" rid="F6">6E</xref>), <italic><tp:taxon-name><tp:taxon-name-part taxon-name-part-type="genus" reg="Paratachys">Paratachys</tp:taxon-name-part></tp:taxon-name></italic> sp. (<tp:taxon-name><tp:taxon-name-part taxon-name-part-type="order">Coleoptera</tp:taxon-name-part></tp:taxon-name>, <tp:taxon-name><tp:taxon-name-part taxon-name-part-type="family">Carabidae</tp:taxon-name-part></tp:taxon-name>) (Fig. <xref ref-type="fig" rid="F6">6F</xref>), <italic><tp:taxon-name><tp:taxon-name-part taxon-name-part-type="genus" reg="Epanerchodus">Epanerchodus</tp:taxon-name-part></tp:taxon-name></italic> sp. (<tp:taxon-name><tp:taxon-name-part taxon-name-part-type="order">Polydesmida</tp:taxon-name-part></tp:taxon-name>, <tp:taxon-name><tp:taxon-name-part taxon-name-part-type="family">Polydesmidae</tp:taxon-name-part></tp:taxon-name>) (Fig. <xref ref-type="fig" rid="F6">6G</xref>), and <italic><tp:taxon-name><tp:taxon-name-part taxon-name-part-type="genus" reg="Chetoneura">Chetoneura</tp:taxon-name-part></tp:taxon-name></italic> sp. (<tp:taxon-name><tp:taxon-name-part taxon-name-part-type="order">Diptera</tp:taxon-name-part></tp:taxon-name>, <tp:taxon-name><tp:taxon-name-part taxon-name-part-type="family">Keroplatidae</tp:taxon-name-part></tp:taxon-name>) (Fig. <xref ref-type="fig" rid="F6">6H</xref>).</p><fig id="F7" position="float" orientation="portrait"><object-id xmlns:xlink="http://www.w3.org/1999/xlink" content-type="doi" xlink:type="simple">10.3897/zookeys.1216.132155.figure7</object-id><object-id xmlns:xlink="http://www.w3.org/1999/xlink" content-type="arpha" xlink:type="simple">59A5401C-3242-5E12-876D-D27E0B07ED3E</object-id><label>Figure 7.</label><caption><p>An individual of <italic><tp:taxon-name><tp:taxon-name-part taxon-name-part-type="genus" reg="Domene">Domene</tp:taxon-name-part><tp:taxon-name-part taxon-name-part-type="species" reg="lizeyui">lizeyui</tp:taxon-name-part></tp:taxon-name></italic> Wang &amp; He, sp. nov. wandering on a rock in Taojindong (© Ze-Yu Li).</p></caption><graphic xmlns:xlink="http://www.w3.org/1999/xlink" xlink:href="zookeys-1216-027_article-132155__-g007.jpg" position="float" orientation="portrait" xlink:type="simple" id="oo_1156230.jpg"><uri content-type="original_file" xlink:type="simple">https://binary.pensoft.net/fig/1156230</uri></graphic></fig></tp:treatment-sec><tp:treatment-sec sec-type="Differential diagnosis" id="SECID0ESVAE"><title>Differential diagnosis.</title><p><italic><tp:taxon-name><tp:taxon-name-part taxon-name-part-type="genus" reg="Domene">Domene</tp:taxon-name-part><tp:taxon-name-part taxon-name-part-type="species" reg="lizeyui">lizeyui</tp:taxon-name-part></tp:taxon-name></italic> Wang &amp; He, sp. nov. has no evident relatives to other cave congeners because it lives on the opposite side of Eurasia. It is readily distinguishable from its congeners in eastern Asia by its rather unique appearance, like integument depigmented, legs and antennae rather long and slender, eyes reduced, and wings absent. Moreover, it can be differentiated from its congeners by the combination of the following characters: labrum deeply emarginate in middle of anterior margin and with paired subtriangular paramedian teeth, abdomen shortened (about half length of forebody), modified setae absent on all tergites and sternites in male, and ventral process absent on aedeagus.</p></tp:treatment-sec><tp:treatment-sec sec-type="distribution" id="SECID0EDWAE"><title>Distribution.</title><p>China (Sichuan).</p></tp:treatment-sec><tp:treatment-sec><!--Section generated to contain objects referenced in tp:taxon-treatment.--><supplementary-material xmlns:xlink="http://www.w3.org/1999/xlink" id="S1" position="float" orientation="portrait" xlink:type="simple"><object-id content-type="doi" xlink:type="simple">10.3897/zookeys.1216.132155.suppl1</object-id><object-id content-type="arpha" xlink:type="simple">4F4BC0AF-0D2A-5130-92D9-7ACE4852D258</object-id><label>Supplementary material 1</label><caption><p>A live <italic><tp:taxon-name><tp:taxon-name-part taxon-name-part-type="genus" reg="Domene">Domene</tp:taxon-name-part><tp:taxon-name-part taxon-name-part-type="species" reg="lizeyui">lizeyui</tp:taxon-name-part></tp:taxon-name></italic> Wang &amp; He, sp. nov. wandering on rock walls (© Ze-Yu Li)</p></caption><statement content-type="dataType"><label>Data type</label><p>mp4</p></statement><media xlink:href="zookeys-1216-027_article-132155__-s001.mp4" mimetype="video" mime-subtype="mp4" position="float" orientation="portrait" xlink:type="simple" id="oo_1156231.mp4"><uri content-type="original_file" xlink:type="simple">https://binary.pensoft.net/file/1156231</uri></media><permissions><license xlink:type="simple"><license-p>This dataset is made available under the Open Database License (http://opendatacommons.org/licenses/odbl/1.0/). The Open Database License (ODbL) is a license agreement intended to allow users to freely share, modify, and use this Dataset while maintaining this same freedom for others, provided that the original source and author(s) are credited.</license-p></license></permissions><attrib specific-use="authors">Cheng-Bin Wang, Li He</attrib></supplementary-material></tp:treatment-sec></tp:taxon-treatment>
